# Supplementary material for: Lycorine hydrochloride Suppresses the Proliferation and Invasion of Esophageal Cancer by Targeting TRIM22 and Inhibiting the JAK2/STAT3 and Erk Pathways
Source: Cancers (Basel). 2025 Feb 20;17(5):718. doi: 10.3390/cancers17050718 (PMC11898953; doi:10.3390/cancers17050718)
Supplement: Supplementary file 1 [file cancers-17-00718-s001.zip]

Archive with 1 entries (1 files):
- cancers-3325857-supplementary.pdf
